# Supplementary material for: Chapter 4: Protein Interactions and Disease
Source: PLoS Comput Biol. 2012 Dec 27;8(12):e1002819. doi: 10.1371/journal.pcbi.1002819 (PMC3531279; doi:10.1371/journal.pcbi.1002819)
Supplement: Dataset S1 — EBV Interactome Data. (SIF) [file pcbi.1002819.s002.sif]

BALF5	high_confidence	BBLF2/3
BALF5	high_confidence	BBLF4
BALF5	high_confidence	BMRF1
BALF5	high_confidence	BSLF1
BaRF1	high_confidence	BaRF1
BaRF1	low_confidence	BLRF1
BBLF4	high_confidence	BBLF2/3
BBLF4	high_confidence	BSLF1
BBRF1	high_confidence	BSRF1
BBRF3	high_confidence	BLRF1
BcLF1	high_confidence	BFRF3
BdRF1	high_confidence	BALF1
BFRF1	high_confidence	BFLF2
BGLF2	high_confidence	BSLF1
BGLF4	high_confidence	BXLF1
BGLF5	high_confidence	BALF2
BGLF5	high_confidence	BBLF2/3
BGLF5	high_confidence	BMRF1
BILF1	low_confidence	BaRF1
BILF1	low_confidence	BXRF1
BILF1	low_confidence	EBNA1
BLLF1	low_confidence	BBLF1
BLLF2	low_confidence	EBNA3B
BMRF1	low_confidence	EBNA3B
BNLF2a	high_confidence	BNLF2a
BNLF2b	low_confidence	BDLF1
BNRF1	high_confidence	BaRF1
BNRF1	high_confidence	BLRF2
BORF2	high_confidence	BALF1
BORF2	high_confidence	BcLF1
BPLF1	high_confidence	BaRF1
BPLF1	high_confidence	BPLF1
BRRF2	high_confidence	LMP2A
BSLF1	high_confidence	BBLF2/3
BXLF1	high_confidence	BILF1
BXLF1	high_confidence	Rta
BXLF2	high_confidence	BKRF2
BZLF2	high_confidence	BTRF1
EBNA1	high_confidence	EBNA1
EBNA2	high_confidence	BDLF2
EBNA2	high_confidence	EBNA2
EBNA2	high_confidence	EBNA3A
EBNA2	high_confidence	EBNALP
EBNA3A	high_confidence	EBNA3A
EBNA3A	high_confidence	EBNA3C
EBNA3B	low_confidence	BALF4
EBNA3B	low_confidence	BDLF1
EBNA3C	high_confidence	BXLF1
EBNA3C	low_confidence	EBNA1
EBNALP	high_confidence	EBNALP
LF2	high_confidence	LF2
LF2	high_confidence	Rta
LMP1	low_confidence	BcLF1
LMP1	high_confidence	BKRF2
LMP1	low_confidence	BLLF2
LMP1	low_confidence	BLRF1
Rta	high_confidence	Rta
SM	high_confidence	SM
Zta	high_confidence	BBLF4
Zta	high_confidence	BMRF1
Zta	high_confidence	EBNA2
Zta	high_confidence	Zta
